# Supplementary material for: Contact between soft tick vectors of African swine fever virus and invasive wild pigs in the southeastern USA
Source: Parasit Vectors. 2025 May 12;18:172. doi: 10.1186/s13071-025-06811-1 (PMC12070667; doi:10.1186/s13071-025-06811-1)
Supplement: Supplementary file 1 — Additional file 1. Dataset S1. Occurrence of soft ticks in burrows and occurrence of pig DNA in tick pools. Supplementary_data_OTA.xls [file 13071_2025_6811_MOESM1_ESM.xlsx]

## Sheet: Results_by_burrow
Burrow_ID	Cell	OTA_detected	Pig_activity	N_ticks	N_ticks_qPCR	N_pools_qPCR	N_HogPositive_pools	N_ticks_in_Positive_Pool	Tick_pig_contact_evidence
1023-B1	1023	0	0	0	NA	NA	NA	NA	NA
1023-B2	1023	0	0	0	NA	NA	NA	NA	NA
1023-B3	1023	0	0	0	NA	NA	NA	NA	NA
1023-B4	1023	0	0	0	NA	NA	NA	NA	NA
1023-B5	1023	0	0	0	NA	NA	NA	NA	NA
1042-B1	1042	0	0	0	NA	NA	NA	NA	NA
1042-B2	1042	0	0	0	NA	NA	NA	NA	NA
1042-B3	1042	0	0	0	NA	NA	NA	NA	NA
1042-B4	1042	1	0	2	2	1	0	0	0
1042-B5	1042	1	0	1	1	1	0	0	0
105-B1	105	1	0	1	1	1	0	0	0
105-B2	105	1	0	22	22	5	0	0	0
105-B3	105	1	0	3	3	1	0	0	0
105-B4	105	0	0	0	NA	NA	NA	NA	NA
105-B5	105	1	0	26	26	6	0	0	0
1062-B1	1062	0	0	0	NA	NA	NA	NA	NA
1062-B2	1062	0	0	0	NA	NA	NA	NA	NA
1062-B3	1062	0	0	0	NA	NA	NA	NA	NA
1062-B4	1062	0	0	0	NA	NA	NA	NA	NA
1062-B5	1062	0	0	0	NA	NA	NA	NA	NA
1082-B1	1082	0	0	0	NA	NA	NA	NA	NA
1082-B2	1082	0	0	0	NA	NA	NA	NA	NA
1082-B3	1082	0	0	0	NA	NA	NA	NA	NA
1082-B5	1082	0	0	0	NA	NA	NA	NA	NA
1082-B6	1082	0	0	0	NA	NA	NA	NA	NA
1111-B1	1111	1	0	1	1	1	0	0	0
1111-B13	1111	1	0	3	2	2	0	0	0
1111-B16	1111	0	0	0	NA	NA	NA	NA	NA
1111-B17	1111	1	0	2	2	1	0	0	0
1111-B18	1111	0	0	0	NA	NA	NA	NA	NA
1111-B19	1111	0	0	0	NA	NA	NA	NA	NA
1111-B2	1111	0	0	0	NA	NA	NA	NA	NA
1111-B24	1111	0	0	0	NA	NA	NA	NA	NA
1111-B25	1111	1	0	10	10	2	0	0	0
1111-B26	1111	1	0	12	12	10	0	0	0
1111-B27	1111	0	0	0	NA	NA	NA	NA	NA
1111-B28	1111	1	0	7	7	2	0	0	0
1111-B29	1111	1	0	9	8	7	0	0	0
1111-B3	1111	1	0	1	NA	NA	NA	NA	NA
1111-B30	1111	1	0	1	1	1	0	0	0
1111-B31	1111	1	0	36	26	24	0	0	0
1111-B32	1111	0	0	0	NA	NA	NA	NA	NA
1111-B34	1111	1	0	8	7	3	0	0	0
1111-B35	1111	1	0	2	2	2	0	0	0
1111-B36	1111	1	0	6	5	2	1	2	1
1111-B37	1111	0	0	0	NA	NA	NA	NA	NA
1111-B38	1111	0	0	0	NA	NA	NA	NA	NA
1111-B39	1111	0	0	0	NA	NA	NA	NA	NA
1111-B4	1111	1	0	1	1	1	0	0	0
1111-B40	1111	1	0	6	6	3	0	0	0
1111-B41	1111	1	0	5	5	1	0	0	0
1111-B42	1111	0	0	0	NA	NA	NA	NA	NA
1111-B43	1111	1	0	3	3	2	0	0	0
1111-B44	1111	0	0	0	NA	NA	NA	NA	NA
1111-B45	1111	0	0	0	NA	NA	NA	NA	NA
1111-B46	1111	0	0	0	NA	NA	NA	NA	NA
1111-B47	1111	1	0	1	1	1	0	0	0
1111-B5	1111	0	0	0	NA	NA	NA	NA	NA
1111-B6	1111	1	0	3	3	3	0	0	0
1111-B7	1111	1	0	8	8	2	0	0	0
1111-B8	1111	1	0	17	15	15	0	0	0
1116-B1	1116	0	0	0	NA	NA	NA	NA	NA
1116-B2	1116	0	0	0	NA	NA	NA	NA	NA
1116-B3	1116	0	0	0	NA	NA	NA	NA	NA
1116-B5	1116	0	0	0	NA	NA	NA	NA	NA
1116-B6	1116	0	0	0	NA	NA	NA	NA	NA
1122-B1	1122	1	0	16	16	4	0	0	0
1122-B2	1122	1	0	183	183	37	0	0	0
1122-B3	1122	1	0	9	9	2	0	0	0
1122-B4	1122	1	0	75	75	15	0	0	0
1122-B7	1122	1	0	29	29	6	0	0	0
1126-B1	1126	0	0	0	NA	NA	NA	NA	NA
1126-B2	1126	0	0	0	NA	NA	NA	NA	NA
1126-B3	1126	0	0	0	NA	NA	NA	NA	NA
1126-B4	1126	0	0	0	NA	NA	NA	NA	NA
1126-B5	1126	0	0	0	NA	NA	NA	NA	NA
1133-B1	1133	0	0	0	NA	NA	NA	NA	NA
1133-B2	1133	0	0	0	NA	NA	NA	NA	NA
1133-B3	1133	0	0	0	NA	NA	NA	NA	NA
1133-B4	1133	0	0	0	NA	NA	NA	NA	NA
1133-B5	1133	0	0	0	NA	NA	NA	NA	NA
1149-B1	1149	1	0	43	43	9	0	0	0
1149-B2	1149	1	0	42	42	9	0	0	0
1149-B3	1149	0	0	0	NA	NA	NA	NA	NA
1149-B4	1149	1	0	13	13	3	0	0	0
1149-B5	1149	1	0	46	46	10	0	0	0
1155-B1	1155	1	0	4	4	1	0	0	0
1155-B2	1155	1	0	10	10	2	0	0	0
1155-B3	1155	1	0	1	1	1	0	0	0
1155-B4	1155	1	0	4	4	1	0	0	0
1155-B5	1155	0	0	0	NA	NA	NA	NA	NA
1194-B2	1194	1	0	9	9	2	0	0	0
1194-B3	1194	1	0	95	95	19	0	0	0
1194-B4	1194	1	0	12	12	3	0	0	0
1194-B5	1194	1	0	13	13	3	0	0	0
1194-B6	1194	1	0	159	159	32	1	5	1
1207-B1	1207	1	0	7	7	2	0	0	0
1207-B2	1207	0	0	0	NA	NA	NA	NA	NA
1207-B3	1207	1	0	10	10	2	0	0	0
1207-B4	1207	0	0	0	NA	NA	NA	NA	NA
1207-B5	1207	1	0	2	2	1	0	0	0
122-B1	122	0	0	0	NA	NA	NA	NA	NA
122-B2	122	0	0	0	NA	NA	NA	NA	NA
122-B3	122	0	0	0	NA	NA	NA	NA	NA
122-B4	122	0	0	0	NA	NA	NA	NA	NA
122-B5	122	0	0	0	NA	NA	NA	NA	NA
1236-B1	1236	0	0	0	NA	NA	NA	NA	NA
1236-B3	1236	0	0	0	NA	NA	NA	NA	NA
1236-B4	1236	1	0	1	1	1	0	0	0
1236-B5	1236	0	0	0	NA	NA	NA	NA	NA
1236-B6	1236	1	0	1	1	1	0	0	0
1244-B1	1244	1	0	4	4	1	0	0	0
1244-B2	1244	1	0	10	10	2	1	5	1
1244-B3	1244	1	0	15	15	3	0	0	0
1244-B4	1244	1	0	146	146	30	0	0	0
1244-B5	1244	0	0	0	NA	NA	NA	NA	NA
1250-B1	1250	0	0	0	NA	NA	NA	NA	NA
1250-B2	1250	0	0	0	NA	NA	NA	NA	NA
1250-B3	1250	1	0	2	2	1	0	0	0
1250-B4	1250	1	0	7	7	2	0	0	0
1250-B5	1250	1	0	1	1	1	0	0	0
1260-B1	1260	0	0	0	NA	NA	NA	NA	NA
1260-B2	1260	0	0	0	NA	NA	NA	NA	NA
1260-B3	1260	0	0	0	NA	NA	NA	NA	NA
1260-B5	1260	0	0	0	NA	NA	NA	NA	NA
1260-B6	1260	0	0	0	NA	NA	NA	NA	NA
1263-B2	1263	1	0	1	1	1	0	0	0
1263-B3	1263	1	0	6	6	2	0	0	0
1263-B4	1263	1	0	17	17	4	0	0	0
1263-B5	1263	1	0	3	3	1	0	0	0
1263-B6	1263	1	0	4	4	1	0	0	0
1321-B1	1321	0	0	0	NA	NA	NA	NA	NA
1321-B2	1321	0	0	0	NA	NA	NA	NA	NA
1321-B3	1321	0	0	0	NA	NA	NA	NA	NA
1321-B4	1321	0	0	0	NA	NA	NA	NA	NA
1321-B5	1321	1	0	6	6	2	0	0	0
1326-B1	1326	0	0	0	NA	NA	NA	NA	NA
1326-B2	1326	0	0	0	NA	NA	NA	NA	NA
1326-B3	1326	0	0	0	NA	NA	NA	NA	NA
1326-B4	1326	0	0	0	NA	NA	NA	NA	NA
1326-B5	1326	0	0	0	NA	NA	NA	NA	NA
1339-B1	1339	0	0	0	NA	NA	NA	NA	NA
1339-B2	1339	0	0	0	NA	NA	NA	NA	NA
1339-B3	1339	0	0	0	NA	NA	NA	NA	NA
1339-B4	1339	0	0	0	NA	NA	NA	NA	NA
1339-B5	1339	0	0	0	NA	NA	NA	NA	NA
135-B1	135	0	0	0	NA	NA	NA	NA	NA
135-B2	135	0	0	0	NA	NA	NA	NA	NA
135-B3	135	0	0	0	NA	NA	NA	NA	NA
135-B4	135	0	0	0	NA	NA	NA	NA	NA
135-B5	135	0	0	0	NA	NA	NA	NA	NA
14-B1	14	0	0	0	NA	NA	NA	NA	NA
14-B2	14	0	0	0	NA	NA	NA	NA	NA
14-B3	14	0	0	0	NA	NA	NA	NA	NA
14-B4	14	0	0	0	NA	NA	NA	NA	NA
14-B5	14	0	0	0	NA	NA	NA	NA	NA
1409-B2	1409	0	0	0	NA	NA	NA	NA	NA
1409-B4	1409	0	0	0	NA	NA	NA	NA	NA
1409-B6	1409	1	0	7	6	2	0	0	0
1409-B7	1409	1	0	1	1	1	0	0	0
1409-B9	1409	0	0	0	NA	NA	NA	NA	NA
1412-B1	1412	1	0	232	213	47	2	10	1
1412-B2	1412	1	0	1	1	1	0	0	0
1412-B3	1412	1	0	176	156	32	1	5	1
1412-B4	1412	0	0	0	NA	NA	NA	NA	NA
1412-B5	1412	1	0	13	13	3	0	0	0
1413-B1	1413	1	0	1	1	1	0	0	0
1413-B2	1413	0	0	0	NA	NA	NA	NA	NA
1413-B3	1413	1	0	1	1	1	0	0	0
1413-B4	1413	1	0	49	48	10	0	0	0
1413-B5	1413	1	0	31	31	7	0	0	0
1430-B1	1430	0	0	0	NA	NA	NA	NA	NA
1430-B2	1430	1	0	2	2	1	0	0	0
1430-B3	1430	0	0	0	NA	NA	NA	NA	NA
1430-B4	1430	0	0	0	NA	NA	NA	NA	NA
1430-B5	1430	0	0	0	NA	NA	NA	NA	NA
1436-B1	1436	0	0	0	NA	NA	NA	NA	NA
1436-B2	1436	0	0	0	NA	NA	NA	NA	NA
1436-B3	1436	0	0	0	NA	NA	NA	NA	NA
1436-B4	1436	0	0	0	NA	NA	NA	NA	NA
1436-B5	1436	0	0	0	NA	NA	NA	NA	NA
1438-B1	1438	1	0	5	5	1	0	0	0
1438-B2	1438	0	0	0	NA	NA	NA	NA	NA
1438-B3	1438	1	1	2	2	1	1	2	1
1438-B4	1438	0	0	0	NA	NA	NA	NA	NA
1438-B5	1438	0	0	0	NA	NA	NA	NA	NA
1443-B1	1443	0	0	0	NA	NA	NA	NA	NA
1443-B2	1443	0	0	0	NA	NA	NA	NA	NA
1443-B3	1443	0	0	0	NA	NA	NA	NA	NA
1443-B4	1443	0	0	0	NA	NA	NA	NA	NA
1443-B5	1443	0	0	0	NA	NA	NA	NA	NA
1446-B1	1446	1	0	1	1	1	0	0	0
1446-B2	1446	1	0	1	1	1	0	0	0
1446-B3	1446	1	0	1	1	1	1	1	1
1446-B4	1446	1	0	16	16	4	0	0	0
1446-B7	1446	0	0	0	NA	NA	NA	NA	NA
1462-B1	1462	0	0	0	NA	NA	NA	NA	NA
1462-B2	1462	0	0	0	NA	NA	NA	NA	NA
1462-B3	1462	0	0	0	NA	NA	NA	NA	NA
1462-B4	1462	0	0	0	NA	NA	NA	NA	NA
1462-B5	1462	0	0	0	NA	NA	NA	NA	NA
1464-B1	1464	0	0	0	NA	NA	NA	NA	NA
1464-B2	1464	0	0	0	NA	NA	NA	NA	NA
1464-B3	1464	1	0	4	2	1	0	0	0
1464-B4	1464	0	0	0	NA	NA	NA	NA	NA
1464-B5	1464	0	0	0	NA	NA	NA	NA	NA
1522-B3	1522	1	0	6	6	2	0	0	0
1522-B4	1522	1	0	16	16	4	0	0	0
1522-B6	1522	1	0	16	16	4	0	0	0
1522-B7	1522	0	0	0	NA	NA	NA	NA	NA
1522-B9	1522	1	0	48	48	10	0	0	0
1523-B1	1523	0	0	0	NA	NA	NA	NA	NA
1523-B2	1523	0	0	0	NA	NA	NA	NA	NA
1523-B3	1523	0	0	0	NA	NA	NA	NA	NA
1523-B4	1523	1	0	13	13	3	1	5	1
1523-B5	1523	1	0	4	3	1	0	0	0
1531-B1	1531	0	0	0	NA	NA	NA	NA	NA
1531-B2	1531	1	0	2	2	1	0	0	0
1531-B4	1531	1	0	1	1	1	0	0	0
1531-B5	1531	0	0	0	NA	NA	NA	NA	NA
1531-B6	1531	0	0	0	NA	NA	NA	NA	NA
1543-B1	1543	1	0	15	15	3	0	0	0
1543-B2	1543	0	0	0	NA	NA	NA	NA	NA
1543-B3	1543	1	0	1	1	1	0	0	0
1543-B4	1543	1	0	2	2	1	0	0	0
1543-B5	1543	1	0	2	2	1	0	0	0
1579-B1	1579	0	0	0	NA	NA	NA	NA	NA
1579-B2	1579	0	0	0	NA	NA	NA	NA	NA
1579-B3	1579	0	0	0	NA	NA	NA	NA	NA
1579-B4	1579	0	0	0	NA	NA	NA	NA	NA
1579-B5	1579	0	0	0	NA	NA	NA	NA	NA
159-B1	159	0	0	0	NA	NA	NA	NA	NA
159-B2	159	0	0	0	NA	NA	NA	NA	NA
159-B3	159	0	0	0	NA	NA	NA	NA	NA
159-B4	159	0	0	0	NA	NA	NA	NA	NA
159-B5	159	0	0	0	NA	NA	NA	NA	NA
1592-B1	1592	0	0	0	NA	NA	NA	NA	NA
1592-B2	1592	0	0	0	NA	NA	NA	NA	NA
1592-B4	1592	0	0	0	NA	NA	NA	NA	NA
1592-B5	1592	0	0	0	NA	NA	NA	NA	NA
1592-B6	1592	0	0	0	NA	NA	NA	NA	NA
162-B1	162	0	0	0	NA	NA	NA	NA	NA
162-B2	162	0	0	0	NA	NA	NA	NA	NA
162-B3	162	0	0	0	NA	NA	NA	NA	NA
162-B4	162	0	0	0	NA	NA	NA	NA	NA
162-B5	162	0	0	0	NA	NA	NA	NA	NA
1633-B1	1633	0	0	0	NA	NA	NA	NA	NA
1633-B2	1633	0	0	0	NA	NA	NA	NA	NA
1633-B3	1633	0	0	0	NA	NA	NA	NA	NA
1633-B4	1633	0	0	0	NA	NA	NA	NA	NA
1633-B5	1633	0	0	0	NA	NA	NA	NA	NA
177-B1	177	0	0	0	NA	NA	NA	NA	NA
177-B2	177	0	0	0	NA	NA	NA	NA	NA
177-B3	177	0	0	0	NA	NA	NA	NA	NA
177-B4	177	0	0	0	NA	NA	NA	NA	NA
177-B5	177	0	0	0	NA	NA	NA	NA	NA
201-B1	201	1	0	1	1	1	0	0	0
201-B2	201	1	0	5	5	1	0	0	0
201-B3	201	1	0	2	2	1	0	0	0
201-B4	201	1	0	4	4	1	0	0	0
201-B5	201	1	0	1	1	1	0	0	0
203-B1	203	0	0	0	NA	NA	NA	NA	NA
203-B2	203	0	0	0	NA	NA	NA	NA	NA
203-B4	203	0	0	0	NA	NA	NA	NA	NA
203-B5	203	0	0	0	NA	NA	NA	NA	NA
203-B6	203	0	0	0	NA	NA	NA	NA	NA
204-B2	204	0	0	0	NA	NA	NA	NA	NA
204-B3	204	0	0	0	NA	NA	NA	NA	NA
204-B4	204	0	0	0	NA	NA	NA	NA	NA
204-B5	204	0	0	0	NA	NA	NA	NA	NA
204-B6	204	0	0	0	NA	NA	NA	NA	NA
205-B1	205	1	0	8	8	2	0	0	0
205-B2	205	1	0	28	28	6	0	0	0
205-B3	205	1	0	3	3	1	0	0	0
205-B4	205	1	1	13	13	3	0	0	1
205-B5	205	1	0	9	9	2	0	0	0
207-B1	207	0	0	0	NA	NA	NA	NA	NA
207-B3	207	0	0	0	NA	NA	NA	NA	NA
207-B5	207	0	0	0	NA	NA	NA	NA	NA
207-B6	207	1	0	2	2	1	0	0	0
207-B7	207	1	0	1	NA	NA	NA	NA	NA
234-B1	234	0	0	0	NA	NA	NA	NA	NA
234-B2	234	0	0	0	NA	NA	NA	NA	NA
234-B3	234	0	0	0	NA	NA	NA	NA	NA
234-B4	234	0	0	0	NA	NA	NA	NA	NA
234-B5	234	0	0	0	NA	NA	NA	NA	NA
236-B1	236	1	0	1	1	1	0	0	0
236-B2	236	0	0	0	NA	NA	NA	NA	NA
236-B3	236	1	0	14	14	3	0	0	0
236-B4	236	0	0	0	NA	NA	NA	NA	NA
236-B5	236	1	0	7	7	2	0	0	0
278-B1	278	1	0	1	1	1	0	0	0
278-B2	278	1	0	16	16	4	0	0	0
278-B3	278	0	0	0	NA	NA	NA	NA	NA
278-B4	278	1	0	15	15	3	0	0	0
278-B5	278	0	0	0	NA	NA	NA	NA	NA
295-B1	295	0	0	0	NA	NA	NA	NA	NA
295-B2	295	0	0	0	NA	NA	NA	NA	NA
295-B4	295	0	0	0	NA	NA	NA	NA	NA
295-B5	295	0	0	0	NA	NA	NA	NA	NA
295-B6	295	0	0	0	NA	NA	NA	NA	NA
31-B3	31	0	0	0	NA	NA	NA	NA	NA
31-B4	31	0	0	0	NA	NA	NA	NA	NA
31-B5	31	1	0	6	6	2	0	0	0
31-B6	31	0	0	0	NA	NA	NA	NA	NA
31-B7	31	1	0	3	3	1	0	0	0
313-B1	313	1	0	26	26	6	0	0	0
313-B3	313	1	0	14	14	3	0	0	0
313-B5	313	1	0	4	4	1	0	0	0
313-B6	313	1	0	16	16	4	1	5	1
313-B7	313	1	0	2	2	1	0	0	0
340-B2	340	1	0	2	2	1	0	0	0
340-B3	340	1	0	3	3	1	0	0	0
340-B4	340	1	0	30	30	6	0	0	0
340-B5	340	0	0	0	NA	NA	NA	NA	NA
340-B6	340	0	0	0	NA	NA	NA	NA	NA
369-B1	369	1	0	4	4	1	0	0	0
369-B3	369	1	0	1	1	1	0	0	0
369-B4	369	0	0	0	NA	NA	NA	NA	NA
369-B5	369	1	0	2	2	1	0	0	0
369-B6	369	1	0	1	1	1	0	0	0
372-B1	372	1	0	1	1	1	0	0	0
372-B2	372	0	0	0	NA	NA	NA	NA	NA
372-B3	372	0	0	0	NA	NA	NA	NA	NA
372-B4	372	0	0	0	NA	NA	NA	NA	NA
372-B5	372	1	0	13	13	3	0	0	0
382-B1	382	0	0	0	NA	NA	NA	NA	NA
382-B2	382	0	0	0	NA	NA	NA	NA	NA
382-B3	382	0	0	0	NA	NA	NA	NA	NA
382-B4	382	0	0	0	NA	NA	NA	NA	NA
410-B1	410	0	0	0	NA	NA	NA	NA	NA
410-B2	410	0	0	0	NA	NA	NA	NA	NA
410-B3	410	0	0	0	NA	NA	NA	NA	NA
410-B4	410	0	0	0	NA	NA	NA	NA	NA
410-B5	410	0	0	0	NA	NA	NA	NA	NA
418-B1	418	1	0	1	1	1	0	0	0
418-B2	418	1	0	98	98	20	0	0	0
418-B3	418	1	0	29	29	6	0	0	0
418-B4	418	1	0	17	17	4	0	0	0
418-B8	418	1	0	4	4	1	0	0	0
421-B1	421	1	0	8	8	2	0	0	0
421-B2	421	1	0	4	4	1	0	0	0
421-B3	421	1	0	2	2	1	0	0	0
421-B4	421	1	0	11	11	3	1	5	1
421-B5	421	0	0	0	NA	NA	NA	NA	NA
431-B1	431	0	0	0	NA	NA	NA	NA	NA
431-B2	431	0	0	0	NA	NA	NA	NA	NA
431-B3	431	0	0	0	NA	NA	NA	NA	NA
431-B4	431	0	0	0	NA	NA	NA	NA	NA
431-B5	431	0	0	0	NA	NA	NA	NA	NA
442-B1	442	0	0	0	NA	NA	NA	NA	NA
442-B2	442	1	0	1	1	1	0	0	0
442-B3	442	1	0	2	2	1	0	0	0
442-B5	442	1	0	4	4	1	0	0	0
442-B6	442	1	0	1	1	1	0	0	0
491-B1	491	0	0	0	NA	NA	NA	NA	NA
491-B2	491	0	0	0	NA	NA	NA	NA	NA
491-B3	491	0	0	0	NA	NA	NA	NA	NA
491-B4	491	0	0	0	NA	NA	NA	NA	NA
491-B5	491	0	0	0	NA	NA	NA	NA	NA
492-B1	492	0	0	0	NA	NA	NA	NA	NA
492-B2	492	0	0	0	NA	NA	NA	NA	NA
492-B3	492	0	0	0	NA	NA	NA	NA	NA
492-B4	492	0	0	0	NA	NA	NA	NA	NA
492-B5	492	0	0	0	NA	NA	NA	NA	NA
503-B1	503	0	0	0	NA	NA	NA	NA	NA
503-B2	503	1	0	2	2	1	0	0	0
503-B3	503	1	0	8	8	2	0	0	0
503-B4	503	1	0	4	4	1	0	0	0
503-B5	503	0	0	0	NA	NA	NA	NA	NA
522-B1	522	1	0	1	1	1	0	0	0
522-B2	522	0	0	0	NA	NA	NA	NA	NA
522-B3	522	0	0	0	NA	NA	NA	NA	NA
522-B4	522	0	0	0	NA	NA	NA	NA	NA
522-B5	522	1	0	2	2	1	0	0	0
537-B1	537	0	0	0	NA	NA	NA	NA	NA
537-B2	537	0	0	0	NA	NA	NA	NA	NA
537-B3	537	1	0	2	2	1	0	0	0
537-B4	537	0	0	0	NA	NA	NA	NA	NA
537-B6	537	0	0	0	NA	NA	NA	NA	NA
571-B1	571	0	0	0	NA	NA	NA	NA	NA
571-B3	571	0	0	0	NA	NA	NA	NA	NA
571-B5	571	0	0	0	NA	NA	NA	NA	NA
589-B1	589	0	0	0	NA	NA	NA	NA	NA
589-B2	589	0	0	0	NA	NA	NA	NA	NA
589-B3	589	0	0	0	NA	NA	NA	NA	NA
589-B4	589	0	0	0	NA	NA	NA	NA	NA
589-B5	589	0	0	0	NA	NA	NA	NA	NA
592-B1	592	0	0	0	NA	NA	NA	NA	NA
592-B2	592	1	0	18	18	4	0	0	0
592-B3	592	1	0	18	18	4	0	0	0
592-B4	592	0	0	0	NA	NA	NA	NA	NA
592-B5	592	1	0	24	23	5	0	0	0
596-B1	596	1	0	2	2	1	0	0	0
596-B2	596	1	0	9	9	2	0	0	0
596-B3	596	0	0	0	NA	NA	NA	NA	NA
596-B4	596	0	0	0	NA	NA	NA	NA	NA
596-B5	596	0	0	0	NA	NA	NA	NA	NA
598-B1	598	1	0	18	18	4	0	0	0
598-B10	598	0	0	0	NA	NA	NA	NA	NA
598-B2	598	1	0	2	2	1	0	0	0
598-B3	598	1	0	11	11	3	0	0	0
598-B4	598	1	0	7	7	2	0	0	0
598-B5	598	1	0	102	102	21	0	0	0
598-B6	598	0	0	0	NA	NA	NA	NA	NA
598-B7	598	0	0	0	NA	NA	NA	NA	NA
598-B8	598	0	0	0	NA	NA	NA	NA	NA
598-B9	598	0	0	0	NA	NA	NA	NA	NA
601-B1	601	1	0	13	13	3	0	0	0
601-B2	601	1	0	5	5	1	0	0	0
601-B3	601	0	0	0	NA	NA	NA	NA	NA
601-B4	601	0	0	0	NA	NA	NA	NA	NA
601-B5	601	0	0	0	NA	NA	NA	NA	NA
664-B1	664	0	0	0	NA	NA	NA	NA	NA
664-B2	664	1	0	1	1	1	0	0	0
664-B3	664	1	0	1	1	1	0	0	0
664-B4	664	0	0	0	NA	NA	NA	NA	NA
664-B6	664	0	0	0	NA	NA	NA	NA	NA
669-B1	669	0	0	0	NA	NA	NA	NA	NA
669-B2	669	0	0	0	NA	NA	NA	NA	NA
669-B4	669	0	0	0	NA	NA	NA	NA	NA
669-B5	669	0	0	0	NA	NA	NA	NA	NA
669-B6	669	0	0	0	NA	NA	NA	NA	NA
672-B1	672	0	0	0	NA	NA	NA	NA	NA
672-B2	672	1	0	1	1	1	0	0	0
672-B3	672	0	0	0	NA	NA	NA	NA	NA
680-B2	680	1	0	2	2	1	0	0	0
680-B3	680	1	0	2	2	1	0	0	0
680-B4	680	1	0	20	20	4	0	0	0
680-B5	680	1	0	1	1	1	0	0	0
680-B6	680	1	0	2	2	1	0	0	0
686-B1	686	0	0	0	NA	NA	NA	NA	NA
686-B2	686	0	0	0	NA	NA	NA	NA	NA
686-B3	686	0	0	0	NA	NA	NA	NA	NA
686-B4	686	0	1	0	NA	NA	NA	NA	NA
686-B5	686	0	0	0	NA	NA	NA	NA	NA
69-B1	69	0	1	0	NA	NA	NA	NA	NA
69-B2	69	0	0	0	NA	NA	NA	NA	NA
69-B3	69	0	0	0	NA	NA	NA	NA	NA
69-B5	69	0	0	0	NA	NA	NA	NA	NA
69-B6	69	0	0	0	NA	NA	NA	NA	NA
692-B1	692	1	0	10	10	2	0	0	0
692-B2	692	1	0	2	2	1	0	0	0
692-B3	692	0	0	0	NA	NA	NA	NA	NA
692-B4	692	0	0	0	NA	NA	NA	NA	NA
692-B5	692	0	0	0	NA	NA	NA	NA	NA
699-B1	699	1	0	4	4	1	0	0	0
699-B2	699	1	0	5	4	1	0	0	0
699-B3	699	0	0	0	NA	NA	NA	NA	NA
699-B4	699	0	0	0	NA	NA	NA	NA	NA
699-B5	699	0	0	0	NA	NA	NA	NA	NA
703-B1	703	0	0	0	NA	NA	NA	NA	NA
703-B2	703	0	0	0	NA	NA	NA	NA	NA
703-B3	703	0	0	0	NA	NA	NA	NA	NA
703-B4	703	0	0	0	NA	NA	NA	NA	NA
703-B5	703	0	0	0	NA	NA	NA	NA	NA
752-B1	752	1	0	7	7	2	0	0	0
752-B2	752	1	0	30	30	6	0	0	0
752-B3	752	1	0	1	1	1	0	0	0
752-B4	752	1	0	35	35	7	0	0	0
752-B5	752	0	0	0	NA	NA	NA	NA	NA
763-B1	763	1	0	2	2	1	0	0	0
763-B2	763	1	0	14	14	3	0	0	0
763-B3	763	0	0	0	NA	NA	NA	NA	NA
763-B4	763	0	0	0	NA	NA	NA	NA	NA
763-B5	763	0	0	0	NA	NA	NA	NA	NA
794-B1	794	0	0	0	NA	NA	NA	NA	NA
794-B2	794	0	0	0	NA	NA	NA	NA	NA
794-B3	794	0	0	0	NA	NA	NA	NA	NA
810-B1	810	0	0	0	NA	NA	NA	NA	NA
810-B2	810	1	0	1	NA	NA	NA	NA	NA
810-B3	810	0	0	0	NA	NA	NA	NA	NA
810-B4	810	0	0	0	NA	NA	NA	NA	NA
810-B5	810	0	0	0	NA	NA	NA	NA	NA
811-B2	811	0	0	0	NA	NA	NA	NA	NA
811-B3	811	0	0	0	NA	NA	NA	NA	NA
811-B4	811	0	0	0	NA	NA	NA	NA	NA
811-B5	811	0	0	0	NA	NA	NA	NA	NA
811-B6	811	0	0	0	NA	NA	NA	NA	NA
82-B1	82	0	0	0	NA	NA	NA	NA	NA
82-B2	82	0	0	0	NA	NA	NA	NA	NA
82-B3	82	0	0	0	NA	NA	NA	NA	NA
82-B4	82	0	0	0	NA	NA	NA	NA	NA
82-B5	82	0	0	0	NA	NA	NA	NA	NA
827-B1	827	0	0	0	NA	NA	NA	NA	NA
827-B2	827	0	0	0	NA	NA	NA	NA	NA
827-B3	827	0	0	0	NA	NA	NA	NA	NA
827-B4	827	0	0	0	NA	NA	NA	NA	NA
827-B5	827	0	0	0	NA	NA	NA	NA	NA
844-B1	844	0	0	0	NA	NA	NA	NA	NA
844-B2	844	0	0	0	NA	NA	NA	NA	NA
879-B1	879	0	0	0	NA	NA	NA	NA	NA
879-B2	879	0	0	0	NA	NA	NA	NA	NA
879-B3	879	0	0	0	NA	NA	NA	NA	NA
879-B4	879	0	0	0	NA	NA	NA	NA	NA
879-B5	879	0	0	0	NA	NA	NA	NA	NA
906-B1	906	1	0	23	23	5	0	0	0
906-B2	906	1	0	4	4	1	0	0	0
906-B4	906	0	0	0	NA	NA	NA	NA	NA
906-B6	906	1	0	2	2	1	0	0	0
906-B7	906	1	0	13	13	3	0	0	0
931-B1	931	0	0	0	NA	NA	NA	NA	NA
931-B2	931	0	0	0	NA	NA	NA	NA	NA
931-B3	931	0	0	0	NA	NA	NA	NA	NA
931-B4	931	0	0	0	NA	NA	NA	NA	NA
931-B5	931	0	0	0	NA	NA	NA	NA	NA
944-B1	944	1	0	20	20	4	0	0	0
944-B3	944	1	0	3	3	1	0	0	0
944-B4	944	1	0	1	1	1	0	0	0
944-B5	944	1	0	3	3	1	0	0	0
944-B6	944	1	0	2	2	1	0	0	0
948-B2	948	0	0	0	NA	NA	NA	NA	NA
948-B5	948	0	0	0	NA	NA	NA	NA	NA
948-B7	948	0	0	0	NA	NA	NA	NA	NA
948-B8	948	0	0	0	NA	NA	NA	NA	NA
948-B9	948	0	0	0	NA	NA	NA	NA	NA
952-B1	952	1	0	50	50	10	0	0	0
952-B2	952	1	0	64	50	10	1	5	1
952-B3	952	0	0	0	NA	NA	NA	NA	NA
952-B4	952	1	0	25	25	5	0	0	0
952-B5	952	0	0	0	NA	NA	NA	NA	NA
981-B2	981	0	0	0	NA	NA	NA	NA	NA
981-B3	981	1	0	11	11	3	0	0	0
981-B4	981	0	0	0	NA	NA	NA	NA	NA
981-B5	981	1	0	40	40	8	0	0	0
981-B6	981	1	0	5	5	1	0	0	0
996-B2	996	1	0	34	34	7	0	0	0
996-B3	996	1	0	59	50	10	0	0	0
996-B4	996	1	0	3	3	1	0	0	0
996-B5	996	0	0	0	NA	NA	NA	NA	NA
996-B6	996	0	0	0	NA	NA	NA	NA	NA
999-B1	999	0	0	0	NA	NA	NA	NA	NA
999-B2	999	0	0	0	NA	NA	NA	NA	NA
999-B3	999	0	0	0	NA	NA	NA	NA	NA
999-B4	999	0	0	0	NA	NA	NA	NA	NA
999-B5	999	1	0	1	1	1	0	0	0
V1-B1	V1	0	0	0	NA	NA	NA	NA	NA
V1-B2	V1	0	0	0	NA	NA	NA	NA	NA
V1-B4	V1	0	0	0	NA	NA	NA	NA	NA
V1-B5	V1	0	0	0	NA	NA	NA	NA	NA
V1-B6	V1	0	0	0	NA	NA	NA	NA	NA
V10-B1	V10	1	0	NA	NA	NA	NA	NA	NA
V10-B2	V10	1	0	NA	NA	NA	NA	NA	NA
V10-B4	V10	1	0	NA	NA	NA	NA	NA	NA
V10-B5	V10	1	0	NA	NA	NA	NA	NA	NA
V10-B6	V10	1	0	NA	NA	NA	NA	NA	NA
V11-B1	V11	0	0	0	NA	NA	NA	NA	NA
V11-B2	V11	1	1	NA	NA	NA	NA	NA	NA
V11-B3	V11	0	0	0	NA	NA	NA	NA	NA
V11-B4	V11	0	0	0	NA	NA	NA	NA	NA
V11-B5	V11	0	1	0	NA	NA	NA	NA	NA
V2-B1	V2	0	0	0	NA	NA	NA	NA	NA
V2-B2	V2	0	0	0	NA	NA	NA	NA	NA
V2-B3	V2	0	0	0	NA	NA	NA	NA	NA
V2-B4	V2	0	0	0	NA	NA	NA	NA	NA
V2-B5	V2	0	0	0	NA	NA	NA	NA	NA
V3-B1	V3	0	0	0	NA	NA	NA	NA	NA
V3-B2	V3	0	0	0	NA	NA	NA	NA	NA
V3-B3	V3	0	0	0	NA	NA	NA	NA	NA
V3-B4	V3	0	0	0	NA	NA	NA	NA	NA
V3-B6	V3	0	0	0	NA	NA	NA	NA	NA
V4-B1	V4	0	0	0	NA	NA	NA	NA	NA
V4-B2	V4	0	0	0	NA	NA	NA	NA	NA
V4-B3	V4	0	0	0	NA	NA	NA	NA	NA
V4-B4	V4	0	0	0	NA	NA	NA	NA	NA
V4-B5	V4	0	0	0	NA	NA	NA	NA	NA
V5-B1	V5	0	0	0	NA	NA	NA	NA	NA
V5-B2	V5	0	0	0	NA	NA	NA	NA	NA
V5-B3	V5	0	0	0	NA	NA	NA	NA	NA
V5-B4	V5	0	0	0	NA	NA	NA	NA	NA
V5-B5	V5	0	0	0	NA	NA	NA	NA	NA
V6-B1	V6	0	0	0	NA	NA	NA	NA	NA
V6-B2	V6	0	0	0	NA	NA	NA	NA	NA
V6-B3	V6	0	0	0	NA	NA	NA	NA	NA
V6-B4	V6	0	0	0	NA	NA	NA	NA	NA
V6-B5	V6	0	0	0	NA	NA	NA	NA	NA
V7-B1	V7	0	0	0	NA	NA	NA	NA	NA
V7-B2	V7	0	0	0	NA	NA	NA	NA	NA
V7-B3	V7	0	0	0	NA	NA	NA	NA	NA
V7-B4	V7	0	0	0	NA	NA	NA	NA	NA
V7-B5	V7	0	0	0	NA	NA	NA	NA	NA
V8-B1	V8	0	0	0	NA	NA	NA	NA	NA
V8-B2	V8	0	0	0	NA	NA	NA	NA	NA
V8-B3	V8	0	0	0	NA	NA	NA	NA	NA
V8-B4	V8	0	0	0	NA	NA	NA	NA	NA
V8-B5	V8	0	0	0	NA	NA	NA	NA	NA
V9-B1	V9	0	0	0	NA	NA	NA	NA	NA
V9-B2	V9	1	0	NA	NA	NA	NA	NA	NA
V9-B3	V9	0	0	0	NA	NA	NA	NA	NA
V9-B4	V9	0	0	0	NA	NA	NA	NA	NA
V9-B6	V9	0	0	0	NA	NA	NA	NA	NA
				3066	2978

## Sheet: Metadata
Variable	Description
Burrow_ID	Unique identifier of each sampled burrow
Cell	Unique identifier of each cell - coincide with one surveyed site except when a site was very large and covered various cells.
OTA_detected	0 not detected, 1 at least one individual OTA collected
Pig_activity	Pig activity recorded in the field around sampled burrow
N_ticks	Number of collected ticks
N_ticks_qPCR	Number of ticks for qPCR blood meal analysis
N_pools_qPCR	Number of pools for qPCR blood meal analysis - maximum 5 individuals per pool
N_HogPositive_pools	Number of pools yielding a positive detection of pig blood meal
N_ticks_in_Positive_Pool	Number of ticks in the positive pool
Tick_pig_contact_evidence	Tick-pig contact evidence - 1 if bloodmeal detection or pig activity recorded at infested burrow/cells - 0 otherwise
Note	We did not perform qPCR in samples from validation sites, but these were included because there was evidence of pig activity in one of them.
